# Supplementary material for: Venous Resection During Pancreatoduodenectomy for Pancreatic Ductal Adenocarcinoma—A Multicentre Propensity Score Matching Analysis of the Recurrence After Whipple’s (RAW) Study
Source: Cancers (Basel). 2025 Apr 4;17(7):1223. doi: 10.3390/cancers17071223 (PMC11987722; doi:10.3390/cancers17071223)
Supplement: Supplementary file 1 [file cancers-17-01223-s001.zip]

Archive with 1 entries (1 files):
- supplementary-material.pdf
